# Supplementary material for: BaZFP1, a C2H2 Subfamily Gene in Desiccation-Tolerant Moss Bryum argenteum, Positively Regulates Growth and Development in Arabidopsis and Mosses
Source: Int J Mol Sci. 2022 Oct 25;23(21):12894. doi: 10.3390/ijms232112894 (PMC9656138; doi:10.3390/ijms232112894)
Supplement: Supplementary file 1 [file ijms-23-12894-s001.zip]

Archive with 6 entries (6 files):
- Fig S2.tif
- Figure S1.tif
- Table S1 Transcript ID and its corresponding physicochemical properties.xlsx
- Table S2 List of primers overexpression vector construction.pdf
- Table S3 Primers for Arabidopsis real-time RT-PCR.pdf
- Table S4 Primers for moss real-time RT-PCR.pdf
