# Supplementary material for: BaZFP1, a C2H2 Subfamily Gene in Desiccation-Tolerant Moss Bryum argenteum, Positively Regulates Growth and Development in Arabidopsis and Mosses
Source: Int J Mol Sci. 2022 Oct 25;23(21):12894. doi: 10.3390/ijms232112894 (PMC9656138; doi:10.3390/ijms232112894)
Supplement: Supplementary file 1 [file ijms-23-12894-s001.zip › Table S1 Transcript ID and its corresponding physicochemical properties.xlsx]

## Sheet: Sheet1
Transcript ID and its corresponding physicochemical properties
transcript-ID	length	C2H2-Composition	Mw (Kd)	pI	Subcellular Location (score)
TR55015|c0_g1_i1	294	A+2B1+C	32670.2	9.13	C:nucleus (1)
TR19761|c0_g2_i2	1485	A+3B1	161445	8.6	C:nucleus (1)
TR74415|c0_g1_i1	519	A+B1+B2+C	56640.8	5.51	C:nucleus (1)
TR85279|c0_g1_i1	468	A+B1+B2+C	51757.7	8.21	C:nucleus (1)
TR90564|c0_g1_i1	420	A+B1+B2+C	45204.9	9.32	C:nucleus (1)
TR99120|c0_g2_i1	506	A+B1+B2+C	55172.6	8.27	C:nucleus (1)
TR108277|c1_g1_i1	288	B1	32528.6	6.21	C:extracellular space (0.98)
TR108388|c0_g2_i1	852	B1	95423.3	6.56	C:nucleus (1)
TR108455|c0_g1_i3	807	B1	88922.4	8.7	C:nucleus (1)
TR118432|c0_g1_i1	67	B1	7285.3	9.7	C:nucleus (1)
TR129315|c0_g1_i2	1687	B1	192506	7.75	C:nucleus (1)
TR137453|c0_g1_i1	132	B1	15175.4	5.64	C:nucleus (1)
TR1465|c0_g1_i1	445	B1	51562.2	8.41	C:nucleus (1)
TR19911|c0_g1_i1	88	B1	10148.1	4.69	C:nucleus (1)
TR31778|c0_g1_i1	270	B1	30672.4	5.84	C:nucleus (1)
TR5788|c0_g1_i1	565	B1	65131.2	5.69	C:nucleus (1)
TR70077|c3_g1_i4	172	B1	86368	8.54	C:nucleus (1)
TR71224|c0_g1_i2	403	B1	45766.3	5.43	C:nucleus (1)
TR81818|c0_g1_i1	364	B1	38791.9	4.45	C:nucleus (1)
TR92395|c0_g1_i1	766	B1	85566.6	9.08	C:nucleus (1)
TR92395|c0_g2_i1	815	B1	90722.4	8.97	C:nucleus (1)
TR92697|c0_g1_i11	647	B1	73100	5.07	C:nucleus (1)
TR9911|c0_g5_i1	205	B1	22864.1	7.16	C:nucleus (1)
TR105106|c0_g1_i1	461	B1	50799.4	8.67	C:chloroplast (0.72)
TR108159|c0_g1_i1	949	2B1	107204	5.32	C:nucleus (1)
TR115467|c0_g1_i1	335	2B1	36317.6	6.54	C:nucleus (1)
TR121284|c0_g1_i1	283	2B1	30716.7	8.85	C:chloroplast (0.96)
TR130778|c0_g1_i1	495	2B1	57469.1	5.03	C:nucleus (1)
TR84748|c1_g1_i1	417	2B1	46496.7	5.82	C:nucleus (1)
TR94500|c5_g1_i1	575	2B1	67615.6	5.24	C:nucleus (1)
TR121979|c0_g1_i1	289	3B1	33846.7	4.87	C:nucleus (1)
TR81398|c0_g1_i1	385	3B1	42786	6.86	C:nucleus (1)
TR108264|c0_g1_i1	586	4B1	66409.4	8.17	C:nucleus (1)
TR34479|c0_g1_i1	778	4B1	84446.3	5.63	C:nucleus (1)
TR70828|c0_g1_i2	754	4B1	20073.9	8.45	C:nucleus (1)
TR121852|c0_g2_i1	248	B1+2C	29144	8.92	C:nucleus (1)
TR28935|c0_g1_i1	556	B1+C	61737.9	8.75	C:nucleus (1)
TR99120|c0_g1_i1	316	B1+C	34399.7	8.07	C:nucleus (1)
TR73396|c0_g1_i1	527	B1+3C	58908	6.71	C:nucleus (1)
TR128037|c0_g1_i1	512	B1+4C	58073.9	6.14	C:nucleus (1)
TR129553|c0_g1_i2	533	B1+5C	59328.9	8.59	C:nucleus (1)
TR33924|c0_g1_i1	241	2B1+2C	27165.3	6.88	C:nucleus (1)
TR88727|c3_g1_i2	519	2B1+2C	56262.7	7	C:nucleus (1)
TR88727|c3_g2_i1	526	2B1+2C	57092.6	6.81	C:nucleus (1)
TR126305|c0_g1_i1	366	3B1+6C	41692	6.95	C:nucleus (1)
TR132084|c0_g1_i1	399	C	44725.6	7.21	C:nucleus (1)
TR84852|c0_g1_i1	334	C	36345.4	8.62	C:nucleus (1)
TR122062|c0_g1_i1	543	3C	61102.2	7.67	C:nucleus (1)
TR45709|c0_g1_i1	227	3C	25846.9	7.61	C:nucleus (1)
TR50047|c0_g1_i1	943	4C	103210	5.44	C:nucleus (1)
TR23911|c0_g1_i1	449	5C	50916.4	5.87	C:nucleus (1)
TR127057|c0_g1_i1	379	7C	43104.4	7.59	C:nucleus (1)
TR78050|c0_g1_i2	401	B1+2B2+C	43961.4	7.28	C:nucleus (1)
TR82842|c0_g2_i1	414	B1+B2+C	45321.4	8.58	C:nucleus (1)
TR132382|c0_g1_i1	367	B1+B2	40974.8	6.97	C:extracellular space (0.57)
TR132382|c0_g2_i1	436	B1+B2	48567	7.36	C:nucleus (1)
TR120332|c0_g1_i4	259	5B1+2B2	29887.4	8.13	C:nucleus (1)
